# Supplementary material for: Human-Centric Cognitive State Recognition Using Physiological Signals: A Systematic Review of Machine Learning Strategies Across Application Domains
Source: Sensors (Basel). 2025 Jul 5;25(13):4207. doi: 10.3390/s25134207 (PMC12252513; doi:10.3390/s25134207)
Supplement: Supplementary file 1 [file sensors-25-04207-s001.zip]

Archive with 1 entries (1 files):
- sensors-3609105-supplementary.pdf
